# Supplementary material for: Fecal microbiome profiles of neonatal dairy calves with varying severities of gastrointestinal disease
Source: PLoS One. 2022 Jan 4;17(1):e0262317. doi: 10.1371/journal.pone.0262317 (PMC8726473; doi:10.1371/journal.pone.0262317)
Supplement: S1 File — (XLSX) [file pone.0262317.s004.xlsx]

## Sheet: Sheet1
S1 Table. Health and behavior scores of DS calves .
Calf	SampleType	Breed	SampleAge (d)	Demeanor	Mobility	Milk Intake	Dehydration	Fecal Score	Rectal Temperature (°F)
1	DS	Holstein	4	Dull, depressed, less responsive	Capable of standing with a little encouragement	Feeding well	Clear bright eyes	3	100.9
13	DS	Jersey	5	Markdly depressed, maredly unresponsive	Capable of standing with assistance	Feeding well	Eyes sliglty sunken	4	101.3
20	DS	Jersey	5	Markdly depressed, maredly unresponsive	Capable of standing with assistance	Slow to drink and may not finish what is offered	Eyes sunken	4	101.2
24	DS	Jersey	5	Dull, depressed, less responsive	Capable of standing with assistance	Not finishing what is offered	Clear bright eyes	4	101.8
27	DS	Holstein	5	Markdly depressed, maredly unresponsive	Capable of standing with a little encouragement	Not finishing what is offered	Eyes sliglty sunken	3	100.8
28	DS	BeefCross	7	Markdly depressed, maredly unresponsive	Capable of standing but encoragement required	Not finishing what is offered	Eyes sunken	4	98.6
29	DS	BeefCross	7	Markdly depressed, maredly unresponsive	Capable of standing with a little encouragement	Feeding well	Eyes sunken	4	102.3
14	DS	Jersey	8	Markdly depressed, maredly unresponsive	Capable of standing with assistance	Slow to drink and may not finish what is offered	Eyes sunken	4	101.3
17	DS	Jersey	8	Dull, depressed, less responsive	Capable of standing with a little encouragement	Feeding well	Eyes sunken	3	99
22	DS	Jersey	8	Dull, depressed, less responsive	Capable of standing with assistance	Feeding well	Eyes sliglty sunken	4	98.6
26	DS	Holstein	8	Markdly depressed, maredly unresponsive	Capable of standing with assistance	Not finishing what is offered	Eyes sunken	3	103
9	DS	JerseyCross	8	Markdly depressed, maredly unresponsive	Capable of standing with a little encouragement	Not finishing what is offered	Clear bright eyes	3	98.9
23	DS	Jersey	9	Markdly depressed, maredly unresponsive	Capable of standing with a little encouragement	Not finishing what is offered	Eyes sunken	4	98.6
4	DS	Jersey	9	Markdly depressed, maredly unresponsive	Capable of standing with assistance	Feeding well	Clear bright eyes	3	98.8
6	DS	Holstein	9	Dull, depressed, less responsive	Capable of standing with a little encouragement	Feeding well	Clear bright eyes	3	102.2
21	DS	Jersey	11	Markdly depressed, maredly unresponsive	Capable of standing with a little encouragement	Feeding well	Clear bright eyes	3	98.8
7	DS	Holstein	13	Dull, depressed, less responsive	Capable of standing but encoragement required	Not finishing what is offered	Clear bright eyes	3	98.6
12	DS	Holstein	15	Dull, depressed, less responsive	Capable of standing with a little encouragement	Feeding well	Clear bright eyes	3	102.3
15	DS	Jersey	8	Markdly depressed, maredly unresponsive	Capable of standing with a little encouragement	Feeding well	Eyes sliglty sunken	4	102.5
34	DS	Holstein	8	Dull, depressed, less responsive	Capable of standing but encoragement required	Feeding well	Eyes sunken	4	101.9
43	DS	JerseyCross	8	Dull, depressed, less responsive	Capable of standing with assistance	Feeding well	Clear bright eyes	3	100.3
48	DS	Jersey	8	Markdly depressed, maredly unresponsive	Capable of standing but encoragement required	Slow to drink and may not finish what is offered	Eyes sunken	4	102.1
67	DS	Holstein	9	Markdly depressed, maredly unresponsive	Capable of standing with assistance	Not finishing what is offered	Eyes sunken	4	103.1
37	DS	Holstein	10	Markdly depressed, maredly unresponsive	Capable of standing with a little encouragement	Feeding well	Eyes sliglty sunken	3	101.2
55	DS	Jersey	12	Dull, depressed, less responsive	Actively mobile and able to stand without assistance	Feeding well	Eyes sliglty sunken	4	101.2
